# Supplementary material for: Assessing Choline, Carnitine, and Betaine Intake and Their Effects on Trimethylamine N-Oxide Levels: Validation of a Dietary Questionnaire in a Central European Population
Source: Nutrients. 2025 Jul 9;17(14):2263. doi: 10.3390/nu17142263 (PMC12300400; doi:10.3390/nu17142263)
Supplement: Supplementary file 1 [file nutrients-17-02263-s001.zip]

Archive with 1 entries (1 files):
- nutrients-3689583-supplementary.pdf
